# Supplementary material for: The Role of rs713041 Glutathione Peroxidase 4 (GPX4) Single Nucleotide Polymorphism on Disease Susceptibility in Humans: A Systematic Review and Meta-Analysis
Source: Int J Mol Sci. 2022 Dec 12;23(24):15762. doi: 10.3390/ijms232415762 (PMC9778852; doi:10.3390/ijms232415762)
Supplement: Supplementary file 1 [file ijms-23-15762-s001.zip]

Archive with 8 entries (8 files):
- Supplementary Figure S1 - Funnel plot-cancer.pdf
- Supplementary Figure S2 - Funnel plot-hypertension.pdf
- Supplementary Figure S3 - Forest Plot Preeclampsia.pdf
- Supplementary Figure S4 - Funnel plot-reproductive.pdf
- Supplementary Figure S5 - Funnel plot-selenium.pdf
- Supplementary Table S1 - PRISMA DATA Checklist.pdf
- Supplementary Table S2 - String Table.pdf
- Supplementary Table S3 - Newcastle-Ottawa Quality Assessment Scale.pdf
